# Supplementary material for: Two new species of Stenandra Lameere, 1912 (Coleoptera, Cerambycidae, Parandrinae) from the Oriental Region
Source: Zookeys. 2011 Jun 10;(103):41–7. doi: 10.3897/zookeys.103.1404 (PMC3131067; doi:10.3897/zookeys.103.1404)
Supplement: XML Treatment for Stenandra saitoae [file zookeys.103.1404-treatment1.xml]

<!DOCTYPE tp:taxon-treatment
  PUBLIC "-//TaxonX//DTD Taxonomic Treatment Publishing DTD v0 20100105//EN" "tax-treatment-NSO.dtd">
<tp:taxon-treatment xmlns:tp="http://www.plazi.org/taxpub"><tp:treatment-meta><mixed-citation publication-type="journal"><person-group><name><surname>Komiya</surname><given-names>Ziro</given-names></name><name><surname>Santos-Silva</surname><given-names>Antonio</given-names></name></person-group><article-title>Two new species of <italic>Stenandra</italic> Lameere, 1912 (Coleoptera, Cerambycidae, Parandrinae) from the Oriental Region</article-title><source>Zookeys</source><day>10</day><month>6</month><year>2011</year><volume>2011</volume><issue>103</issue><fpage>41</fpage><lpage>47</lpage><pub-id pub-id-type="doi">10.3897/zookeys.103.1404</pub-id></mixed-citation></tp:treatment-meta><tp:nomenclature><tp:taxon-name>
                        <tp:taxon-name-part taxon-name-part-type="genus">Stenandra</tp:taxon-name-part>
                        <tp:taxon-name-part taxon-name-part-type="species">saitoae</tp:taxon-name-part>
                    <object-id xmlns:xlink="http://www.w3.org/1999/xlink" xlink:type="simple">urn:lsid:zoobank.org:act:FDDB9174-8FB0-4B5F-8DE9-45C1E8CE97BD</object-id>
                    <object-id xmlns:xlink="http://www.w3.org/1999/xlink" xlink:type="simple">http://species-id.net/wiki/Stenandra_saitoae</object-id>
                    </tp:taxon-name><tp:taxon-status xmlns:xlink="http://www.w3.org/1999/xlink" xlink:type="simple">sp. n.</tp:taxon-status><xref ref-type="fig" rid="F2">Figs 9–11</xref></tp:nomenclature><tp:treatment-sec sec-type="Etymology"><title>Etymology.</title><p>Dedicated to Dr. Akiko Saito of the Natural History Museum and Institute, Chiba, who collected the holotype.</p></tp:treatment-sec><tp:treatment-sec sec-type="Diagnosis"><title>Diagnosis.</title><p> <italic><tp:taxon-name>Stenandra saitoae</tp:taxon-name></italic> sp. n. (<xref ref-type="fig" rid="F2">Fig. 9</xref>) differs from <italic><tp:taxon-name>Stenandra vadoni</tp:taxon-name></italic> Quentin &amp; Villiers, 1972 (<xref ref-type="fig" rid="F1">Fig. 4</xref>), mainly by anterior upper eye edge (<xref ref-type="fig" rid="F2">Fig. 9</xref>) placed close to base of antennae (distant from base of antennae in <italic><tp:taxon-name>Stenandra vadoni</tp:taxon-name></italic> – <xref ref-type="fig" rid="F1">Fig. 1</xref>). From <italic><tp:taxon-name>Stenandra kolbei</tp:taxon-name></italic> (Lameere, 1903) (<xref ref-type="fig" rid="F1">Fig. 6</xref>) it differs by the carina of ventral sensorial area of antennomeres III-XI distinctly visible in lateral view (<xref ref-type="fig" rid="F2">Fig. 11</xref>), dorsal sensorial area of antennomere XI small (<xref ref-type="fig" rid="F2">Fig. 10</xref>), antennomeres enlarged towards inferior edge (<xref ref-type="fig" rid="F2">Fig. 10</xref>), and suture of the elytra apically divergent. In <italic><tp:taxon-name>Stenandra kolbei</tp:taxon-name></italic>, the carina of ventral sensorial area of antennomeres III-XI is not or very slightly visible in lateral view (<xref ref-type="fig" rid="F1">Fig. 7</xref>), the dorsal sensorial area of antennomere XI is large (<xref ref-type="fig" rid="F1">Fig. 3</xref>), antennomeres not distinctly enlarged towards inferior edge (<xref ref-type="fig" rid="F1">Fig. 3</xref>), and the elytral suture is not divergent at the apex. From <italic><tp:taxon-name>Stenandra asiatica</tp:taxon-name></italic> sp. n. it differs mainly by the small sensorial area of antennomere XI (<xref ref-type="fig" rid="F2">Fig. 10</xref>), the more sparse elytral punctation, and by the elytral suture divergent apically.</p><p>Female: Integument dark-brown; parts of the mandibles, margins of the pronotum, elytral suture, pro- and mesosternal process, trochanters, extreme ventral apex of tibiae blackish; elytra laterally and apically darker than the remaining surface.</p><p>Dorsal area of head coarsely punctate; punctures sparser at central area, coarser, more abundant and confluent at side; punctures between upper eye lobes with short, apically spatulate setae; punctures between posterior eye margin and margin of pronotum with very short, thick setae. Area behind eyes coarsely, confluently punctate near apices of upper eye lobes, sparsely near lower eye lobes; nearly all punctures with single, very small, thick seta. Clypeus coarsely, densely punctate, except at smooth central area; punctures with short, spatulate setae. Labrum smooth, glabrous laterally; coarsely punctuate; with short, spatulate setae around central projection. Upper eye lobe not notably separated from base of antenna. Submentum coarse; densely punctate near anterior margin (confluently centrally), sparsely and coarsely near gena; each puncture with a small, spatulated seta; anterior edge slightly elevated throughout. Mentum with dense, spatulate setae, somewhat longer laterally. Mandibles punctate; external punctures coarse, deep, dense and accompanied with spatulate setae; internal punctures sparse. Carina of ventral sensorial area of antennomeres elevated and visible in lateral view (<xref ref-type="fig" rid="F2">Fig. 11</xref>), mainly after antennomere VIII; dorsal sensorial area of the antennomere XI (<xref ref-type="fig" rid="F2">Fig. 10</xref>) elliptic, small, not reaching apex of antennomere; antennomere XI distinctly and abruptly sloped dorsally just after middle; antennomeres distinctly enlarged towards inferior edge (<xref ref-type="fig" rid="F2">Fig. 10</xref>), more distinctly after antennomere IV.<!--PageBreak--></p><p>Pronotum finely, sparsely punctate; punctures gradually becoming coarser and more abundant near lateral margin; lateral punctures with very small, spatulate seta. Prosternum coarsely, moderately densely punctate; nearly all punctures with small, spatulate seta. Prosternal process sparsely punctate (punctures with same type setae as prosternum). Mesosternum strongly, densely, deeply, confluently punctate, with a few very small, spatulated setae. Mesosternal process subglabrous and smooth. Mesepisterna coarsely, moderately densely punctate. Metasternum finely and sparsely punctate centrally; punctures gradually becoming coarser and denser towards lateral area; punctures close to metacoxae with small, spatulate setae. Elytra coarse; punctures dense on lateral parts and apical one-fourth; lateral punctures with very small thick setae, more conspicuously towards apices; punctures of apical one-third with small, spatulate setae; suture divergent at apex.</p><p>Urosternites densely punctate, mainly laterally; setae short, dense and spatulate, thick laterally; urosternite V with somewhat long, dense setae at margin, more conspicuous centrally (each seta apically spatulate). Coxae moderately sparsely punctate. <!--PageBreak-->Tibiae somewhat flat dorsally and sulcated laterally. Metatarsomere V (excluding claws) longer than I-III together.</p><p><bold>Dimensions in mm (</bold>♀<bold>)</bold>. Total length (including mandibles), 13.4; prothorax: length, 2.5; anterior width, 2.9; posterior width, 2.7; humeral width, 3.4; elytral length, 7.9.</p><fig id="F2" position="float" orientation="portrait"><label>Figures 9–14.</label><caption><p><italic><tp:taxon-name>Stenandra saitoae</tp:taxon-name></italic> sp. n., holotype female <bold>9</bold> Habitus <bold>10</bold> Antennomere XI, dorsal view <bold>11</bold> Antennomere XI, lateral view. <italic><tp:taxon-name>Stenandra asiatica</tp:taxon-name></italic> sp. n., holotype female <bold>12</bold> Habitus <bold>13</bold> Antennomere XI, dorsal view <bold>14</bold> Antennomere XI, lateral view.</p></caption><graphic xmlns:xlink="http://www.w3.org/1999/xlink" xlink:href="ZooKeys-103-041-g002.jpg" position="float" orientation="portrait" xlink:type="simple"/></fig></tp:treatment-sec><tp:treatment-sec sec-type="Type material"><title>Type material.</title><p> Holotype ♀ from INDONESIA, Sulawesi, <italic>South East Sulawesi</italic>: Konda (Kendari, Telkom Popalia; 1600 m; at light), 31.XII.2001, Akiko Saito col. (NSMT).</p></tp:treatment-sec><tp:treatment-sec><!--Section generated to contain objects referenced in tp:taxon-treatment.--><fig id="F1" position="float" orientation="portrait"><label>Figures 1–8.</label><caption><p><italic><tp:taxon-name>Stenandra vadoni</tp:taxon-name></italic> Quentin &amp; Villiers, 1972, holotype male <bold>1</bold> Head, dorsal view <bold>4</bold> Habitus <bold>8</bold> Antennomeres, lateral view. <italic><tp:taxon-name>Stenandra kolbei</tp:taxon-name></italic> (Lameere, 1903) <bold>2</bold> Head, dorsal view, female <bold>3</bold> Antennomere XI, dorsal view <bold>5</bold> Male, habitus <bold>6</bold> Female, habitus <bold>7</bold> Antennomeres, lateral view, female. Photos from Gérard Tavakilian (MNHN), except figure 3 (from Kiyoshi Matsuda, Japan – specimen from MNHN).</p></caption><graphic xmlns:xlink="http://www.w3.org/1999/xlink" xlink:href="ZooKeys-103-041-g001.jpg" position="float" orientation="portrait" xlink:type="simple"/></fig></tp:treatment-sec></tp:taxon-treatment>
