# Supplementary material for: Two new species of Stenandra Lameere, 1912 (Coleoptera, Cerambycidae, Parandrinae) from the Oriental Region
Source: Zookeys. 2011 Jun 10;(103):41–7. doi: 10.3897/zookeys.103.1404 (PMC3131067; doi:10.3897/zookeys.103.1404)
Supplement: XML Treatment for Stenandra asiatica [file zookeys.103.1404-treatment2.xml]

<!DOCTYPE tp:taxon-treatment
  PUBLIC "-//TaxonX//DTD Taxonomic Treatment Publishing DTD v0 20100105//EN" "tax-treatment-NSO.dtd">
<tp:taxon-treatment xmlns:tp="http://www.plazi.org/taxpub"><tp:treatment-meta><mixed-citation publication-type="journal"><person-group><name><surname>Komiya</surname><given-names>Ziro</given-names></name><name><surname>Santos-Silva</surname><given-names>Antonio</given-names></name></person-group><article-title>Two new species of <italic>Stenandra</italic> Lameere, 1912 (Coleoptera, Cerambycidae, Parandrinae) from the Oriental Region</article-title><source>Zookeys</source><day>10</day><month>6</month><year>2011</year><volume>2011</volume><issue>103</issue><fpage>41</fpage><lpage>47</lpage><pub-id pub-id-type="doi">10.3897/zookeys.103.1404</pub-id></mixed-citation></tp:treatment-meta><tp:nomenclature><tp:taxon-name>
                        <tp:taxon-name-part taxon-name-part-type="genus">Stenandra</tp:taxon-name-part>
                        <tp:taxon-name-part taxon-name-part-type="species">asiatica</tp:taxon-name-part>
                    <object-id xmlns:xlink="http://www.w3.org/1999/xlink" xlink:type="simple">urn:lsid:zoobank.org:act:09AFC79D-E410-447C-B434-F78D31627F99</object-id>
                    <object-id xmlns:xlink="http://www.w3.org/1999/xlink" xlink:type="simple">http://species-id.net/wiki/Stenandra_asiatica</object-id>
                    </tp:taxon-name><tp:taxon-status xmlns:xlink="http://www.w3.org/1999/xlink" xlink:type="simple">sp. n.</tp:taxon-status><xref ref-type="fig" rid="F2">Figs 12–14</xref><tp:nomenclature-citation-list><tp:nomenclature-citation><tp:taxon-name>Stenandra kolbei</tp:taxon-name><comment>; <xref ref-type="bibr" rid="B3">Santos-Silva et al. 2010</xref>: 73 (misidentification).</comment></tp:nomenclature-citation></tp:nomenclature-citation-list></tp:nomenclature><tp:treatment-sec sec-type="Etymology"><title>Etymology.</title><p> The name refers to the continent where the species occurs.</p></tp:treatment-sec><tp:treatment-sec sec-type="Diagnosis"><title>Diagnosis.</title><p> <italic><tp:taxon-name>Stenandra asiatica</tp:taxon-name></italic> sp. n. (<xref ref-type="fig" rid="F2">Fig. 12</xref>) differs from <italic><tp:taxon-name>Stenandra vadoni</tp:taxon-name></italic> (<xref ref-type="fig" rid="F1">Fig. 4</xref>) and <italic><tp:taxon-name>Stenandra kolbei</tp:taxon-name></italic> (<xref ref-type="fig" rid="F1">Fig. 6</xref>) by the same characters of <italic><tp:taxon-name>Stenandra saitoae</tp:taxon-name></italic>sp. n. from Sulawesi, except the size of the dorsal sensorial area of the antennomere XI, which is large, and by the elytra not divergent apically (both similar to <italic><tp:taxon-name>Stenandra kolbei</tp:taxon-name></italic>). See diagnosis on <italic><tp:taxon-name>Stenandra saitoae</tp:taxon-name></italic> sp. n.</p><p>Female: Integument dark-brown; parts of mandibles, margins of pronotum, elytral suture, pro- and mesosternal process, trochanters, extreme ventral apices of tibiae blackish.</p><p>Dorsal face of head punctate coarsely for the most part; punctures sparser at central area, and coarse, dense and confluent near each side; punctures on area between upper eye lobes with short setae (lateral ones apically spatulate), more abundant near clypeus; punctures on area between posterior eye lobe and pronotum without setae. Area behind eyes coarsely punctate near the apices of upper eye lobes, sparsely near lower eye lobes; most punctures at the area close to upper eye lobe with a very small seta, slightly thicker at apex. Clypeus coarsely and densely punctate; punctures with short, spatulate setae. Labrum smooth and subglabrous except area near central projection with coarse punctures and short setae, in part spatulate, some only thick or acute apically. Upper eye lobe not notably distant from the base of antenna. Submentum coarse, moderately, densely punctate near anterior margin (confluently so centrally), gradually becoming sparse and coarse towards gena; each puncture with single, small seta (nearly all thicker apically; some of them spatulate; some acute apically); anterior margin slightly elevated throughout. Mentum with moderately sparse spatulate setae which somewhat longer laterally. Mandibles coarse; external punctures deep and dense, with small setae (very few spatulate); internal ones sparse. Carina of ventral sensorial area of antennomeres elevated and visible in lateral view (<xref ref-type="fig" rid="F2">Fig. 14</xref>), mainly after antennomere VI; dorsal sensorial area of antennomere XI (<xref ref-type="fig" rid="F2">Fig. 13</xref>) elliptic, large, almost reaching apex of antennomere; antennomere XI not abruptly sloped dorsally beyond middle; antennomeres distinctly enlarged towards inferior edge (<xref ref-type="fig" rid="F2">Fig. 13</xref>), more distinctly after the antennomere IV.<!--PageBreak--></p><p>Pronotum finely, sparsely punctate centrally, gradually becoming more coarsely and densely punctate laterally; lateral punctures with very small, spatulate seta. Prosternum coarsely, moderately, densely punctate, and nearly all punctures with small, apically spatulate seta. Prosternal process with small and spatulate setae. Mesosternum, densely, deeply, confluently punctate, and with small, spatulate setae. Mesepisterna coarsely, moderately, densely punctate. Metasternum finely and sparsely punctate centrally; punctures gradually becoming coarse, moderately abundant towards lateral area; lateral punctures close to metacoxae with small setae some of which spatulate. Elytra coarse; punctures dense on lateral parts and apical third; lateral punctures with very small seta, thicker towards apex and conspicuous from base to apex; nearly all punctures with small seta, more distinct towards apex (many spatulate, at least apically); suture not divergent at apex.</p><p>Urosternites densely punctate, mainly laterally; setae short, dense and spatulate (at least apically), mainly laterally; urosternite V with somewhat long, dense setae at margin, more conspicuous centrally (very few of them apically spatulate). Coxae moderately, sparsely punctate. Tibiae somewhat flat dorsally, and sulcate laterally. Metatarsomere V (excluding claws) longer than I-III together.</p><p><bold>Dimensions in mm (</bold>♀<bold>)</bold>. Total length (including mandibles), 17.4; prothorax: length, 3.2; anterior width, 3.5; posterior width, 3.2; humeral width, 4.4; elytral length, 9.8.</p></tp:treatment-sec><tp:treatment-sec sec-type="Type material"><title>Type material.</title><p> Holotype ♀ from VIETNAM, <italic>Vinh Phuc</italic>: Tam Dao National Park, VII.14-27.1992, N. Katsura col. (MZSP).</p></tp:treatment-sec><tp:treatment-sec><!--Section generated to contain objects referenced in tp:taxon-treatment.--><fig id="F2" position="float" orientation="portrait"><label>Figures 9–14.</label><caption><p><italic><tp:taxon-name>Stenandra saitoae</tp:taxon-name></italic> sp. n., holotype female <bold>9</bold> Habitus <bold>10</bold> Antennomere XI, dorsal view <bold>11</bold> Antennomere XI, lateral view. <italic><tp:taxon-name>Stenandra asiatica</tp:taxon-name></italic> sp. n., holotype female <bold>12</bold> Habitus <bold>13</bold> Antennomere XI, dorsal view <bold>14</bold> Antennomere XI, lateral view.</p></caption><graphic xmlns:xlink="http://www.w3.org/1999/xlink" xlink:href="ZooKeys-103-041-g002.jpg" position="float" orientation="portrait" xlink:type="simple"/></fig><fig id="F1" position="float" orientation="portrait"><label>Figures 1–8.</label><caption><p><italic><tp:taxon-name>Stenandra vadoni</tp:taxon-name></italic> Quentin &amp; Villiers, 1972, holotype male <bold>1</bold> Head, dorsal view <bold>4</bold> Habitus <bold>8</bold> Antennomeres, lateral view. <italic><tp:taxon-name>Stenandra kolbei</tp:taxon-name></italic> (Lameere, 1903) <bold>2</bold> Head, dorsal view, female <bold>3</bold> Antennomere XI, dorsal view <bold>5</bold> Male, habitus <bold>6</bold> Female, habitus <bold>7</bold> Antennomeres, lateral view, female. Photos from Gérard Tavakilian (MNHN), except figure 3 (from Kiyoshi Matsuda, Japan – specimen from MNHN).</p></caption><graphic xmlns:xlink="http://www.w3.org/1999/xlink" xlink:href="ZooKeys-103-041-g001.jpg" position="float" orientation="portrait" xlink:type="simple"/></fig></tp:treatment-sec><ref-list><ref id="B3"><mixed-citation xmlns:xlink="http://www.w3.org/1999/xlink" xlink:type="simple"><person-group><name name-style="western"><surname>Santos-Silva</surname><given-names>A</given-names></name><name name-style="western"><surname>Heffern</surname><given-names>D</given-names></name><name name-style="western"><surname>Matsuda</surname><given-names>K</given-names></name></person-group> (<year>2010</year>)<article-title> Revision of Hawaiian, Australasian, Oriental, and Japanese Parandrinae (Coleoptera, Cerambycidae).</article-title><source>Insecta Mundi</source><volume>130</volume>:<fpage>1</fpage>-<lpage>120</lpage>.</mixed-citation></ref></ref-list></tp:taxon-treatment>
